# Supplementary material for: Saturated Iso-Type Fatty Acids from the Marine Bacterium Mesoflavibacter zeaxanthinifaciens with Anti-Trypanosomal Potential
Source: Pharmaceuticals (Basel). 2024 Apr 13;17(4):499. doi: 10.3390/ph17040499 (PMC11053438; doi:10.3390/ph17040499)
Supplement: Supplementary file 1 [file pharmaceuticals-17-00499-s001.zip]

Archive with 1 entries (1 files):
- pharmaceuticals-2901792-supplementary.pdf
